# Supplementary material for: Antibacterial, Antioxidation, UV-Blocking, and Biodegradable Soy Protein Isolate Food Packaging Film with Mangosteen Peel Extract and ZnO Nanoparticles
Source: Nanomaterials (Basel). 2021 Dec 8;11(12):3337. doi: 10.3390/nano11123337 (PMC8707035; doi:10.3390/nano11123337)
Supplement: Supplementary file 1 [file nanomaterials-11-03337-s001.zip]

Archive with 1 entries (1 files):
- nanomaterials-1456430-supplementary.pdf
